# Supplementary material for: Congenital Cataract in Gpr161vl/vl Mice Is Modified by Proximal Chromosome 15
Source: PLoS One. 2017 Jan 30;12(1):e0170724. doi: 10.1371/journal.pone.0170724 (PMC5279759; doi:10.1371/journal.pone.0170724)
Supplement: S4 Table — (XLSX) [file pone.0170724.s007.xlsx]

## Sheet: All Exonic SNPs
red color highlights the variations that affect amino acid sequences
Chr	Position	Gene	dbSNP	Ref	C3H_HeJ	Csq	MOLF_EiJ	Csq
15	13064404	Cdh6	rs50756786	T	-	-	C	synonymous_variant
15	13091643	Cdh6	rs47869573	G	-	-	A	splice_region_variant
15	13091782	Cdh6	rs31620017	T	C	synonymous_variant	-	-
15	16823155	Cdh9	-	G	-	-	T	splice_region_variant
15	16828426	Cdh9	rs32755910	G	-	-	A	synonymous_variant
15	16829024	Cdh9	rs263171980	T	-	-	C	synonymous_variant
15	16830975	Cdh9	rs223023779	C	-	-	T	synonymous_variant
15	16832201	Cdh9	rs32754369	T	-	-	G	synonymous_variant
15	16856233	Cdh9	rs13482456	T	-	-	C	synonymous_variant
15	16856981	Cdh9	rs32752300	G	-	-	A	3_prime_utr_variant
15	18820517	Cdh10	rs31828226	C	-	-	T	5_prime_utr_variant
15	18899529	Cdh10	rs32817040	A	-	-	G*	5_prime_utr_variant non_coding_exon_variant
15	18900037	Cdh10	rs31910852	T	-	-	G	non_coding_exon_variant
15	18900042	Cdh10	rs31889049	A	-	-	G	non_coding_exon_variant
15	18900279	Cdh10	rs31577710	T	-	-	C	non_coding_exon_variant
15	18900431	Cdh10	rs32200345	C	-	-	T	non_coding_exon_variant
15	18900589	Cdh10	rs32816301	A	-	-	G	non_coding_exon_variant
15	18900595	Cdh10	rs6247137	C	-	-	A	non_coding_exon_variant
15	18901267	Cdh10	rs32815600	T	-	-	C	non_coding_exon_variant
15	18901273	Cdh10	rs32815598	A	-	-	T	non_coding_exon_variant
15	18901474	Cdh10	rs265260717	A	-	-	G	non_coding_exon_variant
15	18901606	Cdh10	rs245973803	C	-	-	T	non_coding_exon_variant
15	18901676	Cdh10	rs46403425	G	-	-	A	non_coding_exon_variant
15	18902139	Cdh10	rs31542491	T	-	-	C	non_coding_exon_variant
15	18902156	Cdh10	rs31936125	G	-	-	T	non_coding_exon_variant
15	18902263	Cdh10	rs32003725	A	-	-	G	non_coding_exon_variant
15	18902592	Cdh10	rs31851259	A	-	-	T	non_coding_exon_variant
15	18964071	Cdh10	rs31925247	G	-	-	A*	synonymous_variant non_coding_exon_variant
15	18967007	Cdh10	rs31564206	A	-	-	G	non_coding_exon_variant
15	18967116	Cdh10	rs220620277	T	-	-	G	non_coding_exon_variant
15	18967424	Cdh10	rs31761562	T	-	-	C	non_coding_exon_variant
15	18967437	Cdh10	rs32030835	A	-	-	G	non_coding_exon_variant
15	18967623	Cdh10	rs32524721	C	-	-	T	non_coding_exon_variant
15	18967697	Cdh10	rs31766361	A	-	-	T	non_coding_exon_variant
15	18967852	Cdh10	rs31557655	C	-	-	T	non_coding_exon_variant
15	18967913	Cdh10	rs32432463	A	-	-	G	non_coding_exon_variant
15	18968018	Cdh10	rs31881031	G	-	-	C	non_coding_exon_variant
15	18968156	Cdh10	rs32482555	A	-	-	T	non_coding_exon_variant
15	18968232	Cdh10	rs32116529	T	-	-	C	non_coding_exon_variant
15	18968250	Cdh10	rs31942083	C	-	-	T	non_coding_exon_variant
15	18968577	Cdh10	rs51138912	T	-	-	C	non_coding_exon_variant
15	18968592	Cdh10	rs50051921	G	-	-	T	non_coding_exon_variant
15	18968645	Cdh10	rs47353768	A	-	-	G	non_coding_exon_variant
15	18968902	Cdh10	rs46280941	A	-	-	T	non_coding_exon_variant
15	18968924	Cdh10	rs46310377	G	-	-	A	non_coding_exon_variant
15	18968951	Cdh10	rs47868435	A	-	-	C	non_coding_exon_variant
15	18969085	Cdh10	rs47441573	T	-	-	C	non_coding_exon_variant
15	18969231	Cdh10	rs47138755	G	-	-	A	non_coding_exon_variant
15	18969328	Cdh10	rs48796047	A	-	-	G	non_coding_exon_variant
15	18969381	Cdh10	rs50808553	T	-	-	A	non_coding_exon_variant
15	18969384	Cdh10	rs47318046	G	-	-	T	non_coding_exon_variant
15	18969401	Cdh10	rs49622101	A	-	-	G	non_coding_exon_variant
15	18969407	Cdh10	rs215580352	C	-	-	G	non_coding_exon_variant
15	18969411	Cdh10	rs232374204	T	-	-	A	non_coding_exon_variant
15	18969412	Cdh10	rs250013690	A	-	-	T	non_coding_exon_variant
15	18969438	Cdh10	rs50527045	C	-	-	T	non_coding_exon_variant
15	18969535	Cdh10	rs51216759	A	-	-	C	non_coding_exon_variant
15	18991982	Cdh10	-	T	-	-	C	synonymous_variant
15	19007004	Cdh10	rs235162799	C	-	-	G	non_coding_exon_variant
15	19007107	Cdh10	rs240761900	T	-	-	A	non_coding_exon_variant
15	19007115	Cdh10	-	G	-	-	A	non_coding_exon_variant
15	19007119	Cdh10	rs45937434	G	-	-	A	non_coding_exon_variant
15	19007250	Cdh10	rs32810401	T	-	-	C	non_coding_exon_variant
15	19007547	Cdh10	rs32810400	C	-	-	T*	splice_region_variant non_coding_exon_variant
15	19010879	Cdh10	rs32814230	A	-	-	C*	synonymous_variant 3_prime_utr_variant non_coding_exon_variant
15	19010987	Cdh10	rs32814228	T	-	-	A*	synonymous_variant 3_prime_utr_variant non_coding_exon_variant
15	19011026	Cdh10	rs47021013	T	-	-	C*	synonymous_variant 3_prime_utr_variant non_coding_exon_variant
15	19011032	Cdh10	rs32814226	T	-	-	C*	synonymous_variant 3_prime_utr_variant non_coding_exon_variant
15	19013340	Cdh10	rs32811976	G	-	-	A*	synonymous_variant 3_prime_utr_variant non_coding_exon_variant
15	19013791	Cdh10	rs32811974	C	-	-	A*	3_prime_utr_variant non_coding_exon_variant
15	19014207	Cdh10	rs32300819	A	T*	3_prime_utr_variant non_coding_exon_variant	~	-
15	21237780	Cdh12	rs31969979	G	C	missense_variant	-	-
15	21358773	Cdh12	-	C	-	-	T	synonymous_variant
15	21520297	Cdh12	rs216581334	C	-	-	T	missense_variant
15	21537551	Cdh12	rs237849708	T	-	-	C	synonymous_variant
15	21578534	Cdh12	rs32354414	C	-	-	T	synonymous_variant
15	21583746	Cdh12	rs32503559	T	-	-	C	synonymous_variant
15	21583865	Cdh12	rs32879079	C	-	-	T	missense_variant
15	21583947	Cdh12	rs32879078	G	-	-	T	missense_variant
15	21586343	Cdh12	rs31784338	A	-	-	G	synonymous_variant
15	21586530	Cdh12	rs248575133	A	-	-	T	3_prime_utr_variant
15	21586631	Cdh12	rs32064561	C	-	-	T	3_prime_utr_variant
15	21587106	Cdh12	rs265547375	C	-	-	G	3_prime_utr_variant
15	21587207	Cdh12	-	G	-	-	A	3_prime_utr_variant
15	21587449	Cdh12	rs32437516	A	-	-	T	3_prime_utr_variant
15	21587516	Cdh12	rs32878167	G	-	-	A	3_prime_utr_variant
15	21587565	Cdh12	rs225242723	G	-	-	A	3_prime_utr_variant
15	21587865	Cdh12	rs32878165	T	-	-	A	3_prime_utr_variant
15	21588270	Cdh12	rs31857915	C	-	-	T	3_prime_utr_variant
15	21588339	Cdh12	rs31806246	T	-	-	c	3_prime_utr_variant
15	21588822	Cdh12	rs32202609	G	-	-	C	3_prime_utr_variant
15	21588840	Cdh12	rs32877160	A	-	-	G	3_prime_utr_variant
15	21588913	Cdh12	rs32877158	C	-	-	T	3_prime_utr_variant
15	21588937	Cdh12	rs237057954	A	-	-	T	3_prime_utr_variant
15	21589016	Cdh12	rs32270441	T	-	-	C	3_prime_utr_variant
15	21589294	Cdh12	rs32350309	G	-	-	T	3_prime_utr_variant
15	21589447	Cdh12	-	A	-	-	G	3_prime_utr_variant
15	21589454	Cdh12	rs32134138	C	-	-	A	3_prime_utr_variant
15	22713999	Gm5803	-	T	-	-	C	non_coding_exon_variant
15	22714144	Gm5803	-	A	-	-	C	non_coding_exon_variant
15	22714225	Gm5803	-	A	-	-	G	non_coding_exon_variant
15	22714480	Gm5803	-	T	C	non_coding_exon_variant	-	-
15	22714554	Gm5803	rs228689782	G	-	-	c	non_coding_exon_variant
15	22714563	Gm5803	-	T	-	-	c	non_coding_exon_variant
15	22714564	Gm5803	-	G	-	-	a	non_coding_exon_variant
15	22714644	Gm5803	rs38565457	C	-	-	T	non_coding_exon_variant
15	22714786	Gm5803	rs38469988	C	-	-	T	non_coding_exon_variant
15	23036468	Cdh18	rs226452117	C	-	-	G*	5_prime_utr_variant non_coding_exon_variant
15	23173592	Cdh18	rs244080583	T	-	-	G*	5_prime_utr_variant non_coding_exon_variant
15	23173611	Cdh18	rs264471647	C	-	-	T*	5_prime_utr_variant non_coding_exon_variant
15	23174210	Cdh18	rs49151151	T	-	-	C	non_coding_exon_variant
15	23174448	Cdh18	rs264025354	C	-	-	T	non_coding_exon_variant
15	23174483	Cdh18	rs49249802	A	-	-	T	non_coding_exon_variant
15	23174888	Cdh18	rs50992828	C	-	-	G	non_coding_exon_variant
15	23174918	Cdh18	rs51152680	C	-	-	T	non_coding_exon_variant
15	23175006	Cdh18	rs50957094	A	-	-	T	non_coding_exon_variant
15	23175091	Cdh18	-	T	-	-	A	non_coding_exon_variant
15	23175126	Cdh18	rs238313234	T	-	-	A	non_coding_exon_variant
15	23366854	Cdh18	rs254698098	A	-	-	G*	splice_region_variant synonymous_variant non_coding_exon_variant
15	23366980	Cdh18	rs232344096	C	-	-	T*	synonymous_variant non_coding_exon_variant
15	23382916	Cdh18	rs237860205	G	-	-	A*	synonymous_variant non_coding_exon_variant
15	23382931	Cdh18	rs262417054	G	-	-	A*	synonymous_variant non_coding_exon_variant
15	23400659	Cdh18	rs229327538	C	-	-	T*	synonymous_variant non_coding_exon_variant
15	23400671	Cdh18	rs253449844	T	-	-	C*	synonymous_variant non_coding_exon_variant
15	23400776	Cdh18	rs217569233	T	-	-	A*	synonymous_variant non_coding_exon_variant
15	23446152	Cdh18	rs31750198	A	-	-	C	non_coding_exon_variant
15	23460401	Cdh18	rs260381200	C	T	synonymous_variant	-	-
15	23460574	Cdh18	rs48985952	G	-	-	A	splice_region_variant
15	23474052	Cdh18	rs221546010	A	-	-	G*	synonymous_variant 3_prime_utr_variant
15	23474103	Cdh18	rs51884285	G	-	-	A	synonymous_variant
15	23474343	Cdh18	rs229409962	C	T	synonymous_variant	-	-
15	25363482	Basp1	-	T	-	-	A	3_prime_utr_variant
15	25363724	Basp1	rs248573959	T	-	-	A	3_prime_utr_variant
15	25364127	Basp1	rs225161648	T	-	-	A	3_prime_utr_variant
15	25364159	Basp1	-	A	-	-	G	3_prime_utr_variant
15	25364270	Basp1	rs224517210	C	-	-	t	missense_variant
15	25364679	Basp1	rs263128334	T	-	-	A	synonymous_variant
15	25413714	Basp1	rs237680064	A	G	5_prime_utr_variant	-	-
15	25622560	Myo10	rs36521175	A	-	-	G*	5_prime_utr_variant non_coding_exon_variant
15	25622617	Myo10	rs265786116	T	-	-	C*	5_prime_utr_variant non_coding_exon_variant
15	25622630	Myo10	rs230398305	C	-	-	T*	5_prime_utr_variant non_coding_exon_variant
15	25674597	Myo10	rs45979307	C	-	-	T	non_coding_exon_variant
15	25701744	Myo10	rs37716308	G	-	-	A	non_coding_exon_variant
15	25713932	Myo10	rs212926048	C	-	-	T	non_coding_exon_variant
15	25713974	Myo10	rs36297812	A	-	-	G	non_coding_exon_variant
15	25714070	Myo10	-	G	-	-	A*	synonymous_variant non_coding_exon_variant
15	25722182	Myo10	rs214267229	A	-	-	G*	synonymous_variant non_coding_exon_variant
15	25722290	Myo10	rs242593741	C	-	-	T*	synonymous_variant non_coding_exon_variant
15	25723983	Myo10	rs233718108	C	-	-	T*	synonymous_variant non_coding_exon_variant
15	25732087	Myo10	rs13482486	C	-	-	T	missense_variant
15	25734027	Myo10	rs37304620	C	-	-	T	missense_variant
15	25735941	Myo10	-	T	-	-	G	splice_region_variant
15	25737530	Myo10	rs36751743	C	-	-	T	synonymous_variant
15	25738031	Myo10	rs36912535	A	-	-	T	splice_region_variant
15	25739377	Myo10	rs255442316	G	-	-	A	splice_region_variant
15	25753004	Myo10	rs36358491	G	-	-	A	5_prime_utr_variant
15	25753041	Myo10	rs32104069	T	-	-	C	5_prime_utr_variant
15	25753092	Myo10	rs38470689	C	-	-	A	5_prime_utr_variant
15	25758821	Myo10	rs32043612	G	-	-	A	5_prime_utr_variant
15	25758858	Myo10	rs244663448	G	-	-	T	5_prime_utr_variant
15	25758932	Myo10	rs40214189	G	-	-	A	5_prime_utr_variant
15	25758997	Myo10	rs225565945	G	-	-	A	5_prime_utr_variant
15	25759000	Myo10	rs251160432	G	-	-	A	5_prime_utr_variant
15	25768557	Myo10	rs235847529	T	-	-	C	5_prime_utr_variant
15	25768573	Myo10	rs248966238	T	-	-	G	5_prime_utr_variant
15	25768674	Myo10	rs246228585	A	-	-	T	5_prime_utr_variant
15	25768681	Myo10	rs262917204	A	-	-	C	5_prime_utr_variant
15	25768729	Myo10	rs37203637	C	-	-	A	5_prime_utr_variant
15	25773996	Myo10	rs249126796	T	-	-	C	5_prime_utr_variant
15	25773997	Myo10	rs32121445	T	-	-	C	5_prime_utr_variant
15	25774130	Myo10	rs37004058	C	-	-	G	5_prime_utr_variant
15	25774231	Myo10	rs37780776	A	-	-	G	5_prime_utr_variant
15	25774300	Myo10	rs36899195	C	-	-	A	5_prime_utr_variant
15	25776047	Myo10	rs222090560	A	-	-	C	synonymous_variant
15	25776402	Myo10	rs37569884	T	-	-	A	synonymous_variant
15	25780229	Myo10	rs36598880	T	-	-	C	non_coding_exon_variant
15	25780233	Myo10	rs259532904	G	-	-	A	non_coding_exon_variant
15	25780321	Myo10	rs31621479	A	-	-	G	non_coding_exon_variant
15	25780356	Myo10	rs31868106	T	-	-	G*	splice_region_variant non_coding_exon_variant
15	25780409	Myo10	rs32166567	T	-	-	G*	missense_variant non_coding_exon_variant
15	25781399	Myo10	rs258727324	G	-	-	C	synonymous_variant
15	25781495	Myo10	rs36936605	T	-	-	C	synonymous_variant
15	25781519	Myo10	rs261804000	A	-	-	C	synonymous_variant
15	25781531	Myo10	rs233809011	C	-	-	T	synonymous_variant
15	25781585	Myo10	rs36627951	G	-	-	A	synonymous_variant
15	25782929	Myo10	rs36831495	C	-	-	T	synonymous_variant
15	25782998	Myo10	rs36384353	C	-	-	T	synonymous_variant
15	25785831	Myo10	rs37330849	C	-	-	A	synonymous_variant
15	25785931	Myo10	rs232489494	C	-	-	T	synonymous_variant
15	25803265	Myo10	rs31797121	G	-	-	A*	splice_region_variant synonymous_variant
15	25803367	Myo10	rs50246662	T	-	-	C	synonymous_variant
15	25805655	Myo10	rs37600121	A	-	-	G	synonymous_variant
15	25806650	Myo10	rs240213217	C	-	-	T	synonymous_variant
15	25806653	Myo10	rs263204512	A	-	-	G	synonymous_variant
15	25807162	Myo10	rs36751787	G	-	-	A	synonymous_variant
15	25807906	Myo10	rs37342271	G	-	-	A	synonymous_variant
15	25807966	Myo10	rs246318789	C	-	-	G	synonymous_variant
15	25807978	Myo10	rs223461406	G	-	-	C	synonymous_variant
15	25808104	Myo10	rs36549987	G	-	-	A	synonymous_variant
15	25810487	Myo10	rs38680691	A	-	-	G	synonymous_variant
15	25812394	Myo10	rs36524724	T	-	-	A	3_prime_utr_variant
15	25812615	Myo10	rs37444203	G	-	-	A	3_prime_utr_variant
15	25812668	Myo10	rs237410703	C	-	-	G	3_prime_utr_variant
15	25812758	Myo10	rs254062667	C	-	-	T	3_prime_utr_variant
15	25812764	Myo10	rs232526333	T	-	-	C	3_prime_utr_variant
15	25812814	Myo10	rs263480734	G	-	-	t	3_prime_utr_variant
15	25812853	Myo10	rs222010268	G	-	-	C	3_prime_utr_variant
15	25813080	Myo10	-	G	-	-	T	3_prime_utr_variant
15	25813082	Myo10	rs32406744	T	-	-	A	3_prime_utr_variant
15	25813240	Myo10	rs31721256	A	-	-	T	3_prime_utr_variant
15	25813244	Myo10	rs214135778	T	-	-	G	3_prime_utr_variant
15	25813285	Myo10	rs13469662	T	-	-	C	3_prime_utr_variant
15	25813319	Myo10	rs213224933	C	-	-	T	3_prime_utr_variant
15	25813536	Myo10	rs32455004	G	-	-	A	3_prime_utr_variant
15	25984425	Zfp622	rs240425966	T	-	-	C	5_prime_utr_variant
15	25984430	Zfp622	rs257721236	T	-	-	G	5_prime_utr_variant
15	25984433	Zfp622	-	G	-	-	A	5_prime_utr_variant
15	25984465	Zfp622	rs243837217	G	-	-	C	5_prime_utr_variant
15	25997288	Zfp622	rs265285045	G	-	-	A	synonymous_variant
15	25997474	Zfp622	rs246199051	G	-	-	A	3_prime_utr_variant
15	25997585	Zfp622	rs224513282	C	-	-	T	3_prime_utr_variant
15	25997589	Zfp622	-	C	-	-	T	3_prime_utr_variant
15	25997764	Zfp622	rs215792037	A	-	-	G	3_prime_utr_variant
15	25997999	Zfp622	-	G	-	-	A	3_prime_utr_variant
15	25998039	Zfp622	rs254998856	T	-	-	G	3_prime_utr_variant
15	25998094	Zfp622	rs248797340	C	-	-	T	3_prime_utr_variant
15	25998114	Zfp622	-	C	-	-	G	3_prime_utr_variant
15	26309432	March11	rs36854464	C	-	-	T*	synonymous_variant non_coding_exon_variant
15	26311054	March11	rs258391629	A	-	-	G*	synonymous_variant non_coding_exon_variant
15	26311069	March11	rs225744447	C	-	-	T*	synonymous_variant non_coding_exon_variant
15	26311147	March11	rs247285691	T	-	-	A	non_coding_exon_variant
15	26311270	March11	rs31798750	T	-	-	C	non_coding_exon_variant
15	26311644	March11	rs37946669	G	-	-	T	non_coding_exon_variant
15	26311673	March11	rs38203022	G	-	-	A	non_coding_exon_variant
15	26312050	March11	rs36775975	G	-	-	C	non_coding_exon_variant
15	26312086	March11	rs32006266	A	-	-	C	non_coding_exon_variant
15	26312168	March11	-	A	-	-	G	non_coding_exon_variant
15	26312221	March11	rs31907551	T	-	-	C	non_coding_exon_variant
15	26312274	March11	-	C	-	-	T	non_coding_exon_variant
15	26409122	March11	rs32299178	C	-	-	T*	missense_variant synonymous_variant non_coding_exon_variant
15	26409182	March11	rs32333988	T	-	-	C*	synonymous_variant 3_prime_utr_variant non_coding_exon_variant
15	26409371	March11	rs36965982	G	-	-	A*	synonymous_variant 3_prime_utr_variant non_coding_exon_variant
15	27466922	Ank	rs221174930	C	-	-	c/a	5_prime_utr_variant
15	27544268	Ank	rs48403144	C	-	-	c/t	synonymous_variant
15	27544433	Ank	rs50322736	C	-	-	c/t	synonymous_variant
15	27562809	Ank	rs31625299	C	T	missense_variant	-	-
15	27590396	Ank	rs47556829	T	-	-	C*	synonymous_variant non_coding_exon_variant
15	27590479	Ank	rs47577751	G	-	-	A	splice_region_variant
15	27591443	Ank	rs51164240	C	-	-	T*	synonymous_variant non_coding_exon_variant
15	27591527	Ank	rs52023927	T	-	-	C*	synonymous_variant non_coding_exon_variant
15	27593190	Ank	rs50560770	C	-	-	T	synonymous_variant
15	27593256	Ank	rs255482655	C	-	-	c/t	3_prime_utr_variant
15	27593263	Ank	rs51044647	T	-	-	G	3_prime_utr_variant
15	27593728	Ank	rs32326889	G	-	-	g/a	3_prime_utr_variant
15	27593815	Ank	rs32146912	T	-	-	t/c	3_prime_utr_variant
15	27593899	Ank	rs32255410	A	-	-	G	3_prime_utr_variant
15	27593966	Ank	rs32421689	C	-	-	c/t	3_prime_utr_variant
15	27611556	Fam105b	rs32266392	G	-	-	A	synonymous_variant

## Sheet: All Exonic INDELs
red color highlights the variations that affect amino acid sequences
Chr	Position	Gene	dbSNP	Ref	C3H_HeJ	Csq	MOLF_EiJ	Csq
15	18820403	Cdh10	rs223000875	C	-	-	CT	5_prime_utr_variant
15	18900178	Cdh10	rs248339474	TA	-	-	t	non_coding_exon_variant
15	18901032	Cdh10	rs231676369	TA	-	-	T	non_coding_exon_variant
15	18901582	Cdh10	rs260902674	GAAAC	-	-	GAAATAAACAAAC	non_coding_exon_variant
15	18901692	Cdh10	rs211728633	C	-	-	CG	non_coding_exon_variant
15	18902015	Cdh10	rs216191079	TTATCTATCTATCTA	-	-	TTATCTA	non_coding_exon_variant
15	18902284	Cdh10	rs264368847	AT	-	-	A	non_coding_exon_variant
15	18969208	Cdh10	rs248002014	GA	-	-	G	non_coding_exon_variant
15	19014082	Cdh10	rs256945213	G	-	-	GA*	3_prime_utr_variant non_coding_exon_variant
15	19014206	Cdh10	rs252951602	TAA	-	-	T*	3_prime_utr_variant non_coding_exon_variant
15	21586560	Cdh12	rs224476484	T	TACACACACACAC	3_prime_utr_variant	-	-
15	21586613	Cdh12	rs239254213	CT	-	-	C	3_prime_utr_variant
15	21587220	Cdh12	rs245040174	C	-	-	CAAAA	3_prime_utr_variant
15	21588365	Cdh12	rs262110482	C	-	-	CTG	3_prime_utr_variant
15	21588643	Cdh12	-	CAT	-	-	C	3_prime_utr_variant
15	21589169	Cdh12	rs264591966	GT	-	-	G	3_prime_utr_variant
15	23175106	Cdh18	rs230965132	TA	-	-	T	non_coding_exon_variant
15	25363362	Basp1	rs224851511	AT	-	-	A	3_prime_utr_variant
15	25363374	Basp1	rs223384739	AT	-	-	ATT	3_prime_utr_variant
15	25363471	Basp1	-	A	-	-	AT	3_prime_utr_variant
15	25364043	Basp1	rs231508986	A	-	-	actttttttt/actttttt	3_prime_utr_variant
15	25364161	Basp1	rs222729988	CAG	-	-	C	3_prime_utr_variant
15	25713877	Myo10	rs253904725	GGCAGT	-	-	G	non_coding_exon_variant
15	25737946	Myo10	rs221554464	TTTA	-	-	T	splice_region_variant
15	25753247	Myo10	rs250294737	GC	-	-	G	5_prime_utr_variant
15	25768654	Myo10	rs212471991	T	-	-	TCAGC	5_prime_utr_variant
15	25780330	Myo10	rs256482486	A	-	-	AT	non_coding_exon_variant
15	25781333	Myo10	rs256614909	CAGTGAGCTTGCCGAG	-	-	C*	inframe_deletion non_coding_exon_variant
15	25812696	Myo10	rs238819819	GAGGCA	-	-	G	3_prime_utr_variant
15	25812714	Myo10	-	AG	-	-	a	3_prime_utr_variant
15	25813047	Myo10	rs258992786	A	-	-	AT	3_prime_utr_variant
15	25813209	Myo10	rs230103668	C	-	-	CT	3_prime_utr_variant
15	25997313	Zfp622	rs238028137	TCTCCC	-	-	T	3_prime_utr_variant
15	26311829	March11	rs227880435	A	-	-	AT	non_coding_exon_variant
15	26409573	March11	rs232413444	GAAA	-	-	G*	3_prime_utr_variant non_coding_exon_variant
15	27466733	Ank	-	CGCCGCCGCT	-	-	C	5_prime_utr_variant
15	27593273	Ank	rs217810142	T	-	-	t/ttcc	3_prime_utr_variant

## Sheet: nonsyonymous variations
Chr	Position	Gene	dbSNP	Ref	C3H_HeJ	Csq	MOLF_EiJ	Csq	aa substitution
15	21237780	Cdh12	rs31969979	G	C	missense_variant	-	-	E34Q
15	21520297	Cdh12	rs216581334	C	-	-	T	missense_variant	P283S
15	21583865	Cdh12	rs32879079	C	-	-	T	missense_variant	T597I
15	21583947	Cdh12	rs32879078	G	-	-	T	missense_variant	M624I
15	25364270	Basp1	rs224517210	C	-	-	t	missense_variant	A214T
15	25732087	Myo10	rs13482486	C	-	-	T	missense_variant	P350S
15	25734027	Myo10	rs37304620	C	-	-	T	missense_variant	T367M
15	25780409	Myo10	rs32166567	T	-	-	G*	missense_variant non_coding_exon_variant	H850Q
15	25781333	Myo10	rs256614909	CAGTGAGCTTGCCGAG	-	-	C*	inframe_deletion non_coding_exon_variant	972: SELAE/-
15	26409122	March11	rs32299178	C	-	-	T*	missense_variant synonymous_variant non_coding_exon_variant	P238L
15	27562809	Ank	rs31625299	C	T	missense_variant	-	-	A201V
