# Supplementary material for: Congenital Cataract in Gpr161vl/vl Mice Is Modified by Proximal Chromosome 15
Source: PLoS One. 2017 Jan 30;12(1):e0170724. doi: 10.1371/journal.pone.0170724 (PMC5279759; doi:10.1371/journal.pone.0170724)
Supplement: S5 Table — (XLSX) [file pone.0170724.s008.xlsx]

## Sheet: Cdh6 SNPs
5kb upstream sequence was scanned for SNPs
Chr	Position	Gene	dbSNP	Ref seq	C3H_HeJ	MOLF_EiJ	Type of variation	TSS	Distance from TSS (bp)	Binding sites for C3H allele	Binding sites for MOLF allele
15	13173933	Cdh6	rs31630379	T	G	-	upstream gene variant	13173639	-294	Antp; Oct-1
15	13174021	Cdh6	rs48384077	T	-	C	upstream gene variant	13173639	-382
15	13174205	Cdh6	rs228856784	T	-	C	upstream gene variant	13173639	-566
15	13174473	Cdh6	rs50717122	T	-	C	upstream gene variant	13173639	-834
15	13174574	Cdh6	rs32140351	C	T	-	upstream gene variant	13173639	-935	HNF-3	ER
15	13174603	Cdh6	rs49866939	C	-	A	upstream gene variant	13173639	-964	Elk-1	C/EBPalp; REV-ErbA; CPC1
15	13174954	Cdh6	rs51708786	G	-	C	upstream gene variant	13173639	-1315
15	13175058	Cdh6	rs49294238	T	-	C	upstream gene variant	13173639	-1419
15	13175127	Cdh6	rs46985093	C	-	A	upstream gene variant	13173639	-1488	TEC-1; Pit-1a; C/EBPalp	Oct-1
15	13175387	Cdh6	rs47869559	T	-	G	upstream gene variant	13173639	-1748
15	13175811	Cdh6	rs52007766	T	-	C	upstream gene variant	13173639	-2172	GCN4
15	13175821	Cdh6	rs220782024	T	-	C	upstream gene variant	13173639	-2182
15	13175874	Cdh6	-	A	-	G	upstream gene variant	13173639	-2235		C/EBPalp; Oct-1
15	13175981	Cdh6	rs47714344	G	-	A	upstream gene variant	13173639	-2342	C/EBPalp	GATA-1
15	13176093	Cdh6	rs233964056	C	-	T	upstream gene variant	13173639	-2454
15	13176308	Cdh6	rs51139727	G	-	C	upstream gene variant	13173639	-2669	REB1; Sp1
15	13176640	Cdh6	rs52672746	T	C	~	upstream gene variant	13173639	-3001	Sp1	c-Jun; CREB, CPE_bind
15	13176814	Cdh6	rs233459663	C	-	T	upstream gene variant	13173639	-3175		AP-1
15	13176815	Cdh6	rs247082732	T	-	C	upstream gene variant	13173639	-3176		REV-ErbA
15	13176873	Cdh6	rs217667537	C	-	T	upstream gene variant	13173639	-3234	Sp1
15	13176934	Cdh6	rs236568885	T	-	G	upstream gene variant	13173639	-3295
15	13177119	Cdh6	rs250833667	T	-	C	upstream gene variant	13173639	-3480
15	13177199	Cdh6	rs240088035	A	-	G	upstream gene variant	13173639	-3560
15	13177201	Cdh6	rs259051503	A	-	C	upstream gene variant	13173639	-3562
15	13177237	Cdh6	rs49670503	T	-	C	upstream gene variant	13173639	-3598
15	13177238	Cdh6	rs244183067	G	-	A	upstream gene variant	13173639	-3599
15	13177278	Cdh6	rs245018751	T	-	C	upstream gene variant	13173639	-3639	Dfd; NF-1; p40x	Ftz
15	13177279	Cdh6	rs258293030	G	-	A	upstream gene variant	13173639	-3640	Dfd; NF-1; p40x	Ftz
15	13177282	Cdh6	rs227072129	C	-	T	upstream gene variant	13173639	-3643	Dfd; NF-1; p40x	Ftz
15	13177283	Cdh6	rs246974343	A	-	G	upstream gene variant	13173639	-3644	Dfd; NF-1; p40x	Ftz
15	13177372	Cdh6	rs52012495	A	-	G	upstream gene variant	13173639	-3733	c-Jun; AP-1
15	13177380	Cdh6	rs51666173	C	-	T	upstream gene variant	13173639	-3741		AP-1
15	13177611	Cdh6	rs49431176	T	-	C	upstream gene variant	13173639	-3972	NF-kappaB
15	13177654	Cdh6	rs50050953	T	-	C	upstream gene variant	13173639	-4015
15	13177719	Cdh6	rs46345610	A	G	-	upstream gene variant	13173639	-4080
15	13177907	Cdh6	rs50350679	A	-	G	upstream gene variant	13173639	-4268		LyF-1
15	13177920	Cdh6	rs47903052	C	-	G	upstream gene variant	13173639	-4281	PR
15	13177946	Cdh6	rs51067083	G	-	T	upstream gene variant	13173639	-4307	Gata-1	TBP
15	13177966	Cdh6	rs227820933	A	-	G	upstream gene variant	13173639	-4327	Oct-11; Pit-1a
15	13178024	Cdh6	rs219556631	G	-	A	upstream gene variant	13173639	-4385
15	13178134	Cdh6	rs47512536	C	-	T	upstream gene variant	13173639	-4495	MEB-1; C/EBPalp	MEF-2; Ftz; GATA-1; Oct-1
15	13178486	Cdh6	rs49427198	G	-	A	upstream gene variant	13173639	-4847

## Sheet: Cdh6 Indels
5kb upstream sequence was scanned for Indels
Chr	Position	Gene	dbSNP	Ref seq	C3H_HeJ	MOLF_EiJ	Type of variation	TSS	Distance from TSS (bp)	Binding sites for C3H allele	Binding sites for MOLF allele
15	13174049	Cdh6	rs227930419	TGG	TG	T	upstream gene variant	13173639	-410	Sp1; MIG1	CPE_bind
15	13174846	Cdh6	rs255946717	GA	-	GAA	upstream gene variant	13173639	-1207
15	13175248	Cdh6	rs220759312	AT	ATTT	A	upstream gene variant	13173639	-1609
15	13175586	Cdh6	rs258255529	G	-	GA	upstream gene variant	13173639	-1947	Hb	ICSBP
15	13175879	Cdh6	rs216360232	T	-	TTGCTCATTAC	upstream gene variant	13173639	-2240		C/EBPalp; Oct-1
15	13176282	Cdh6	rs252864340	G	-	GA	upstream gene variant	13173639	-2643		PTF1-beta
15	13177539	Cdh6	rs238022618	T	TGCTTCTATAGACCCCGCCCTGGGAGA	-	upstream gene variant	13173639	-3900	Sp1

## Sheet: Cdh12 SNPs
5kb upstream sequence was scanned for SNPs
Chr	Position	Gene	dbSNP	Ref seq	C3H_HeJ	MOLF_EiJ	Type of variation	TSS	Distance from TSS (bp)	Binding sites for C3H allele	Binding sites for MOLF allele
15	21106543	Cdh12	rs235214681	T	-	G	upstream gene variant	21111452	-4909	C/EBPalp
15	21106555	Cdh12	rs252695578	A	-	C	upstream gene variant	21111452	-4897	GATA-1	GR
15	21106556	Cdh12	rs265627711	T	-	C	upstream gene variant	21111452	-4896	Oct-1
15	21106702	Cdh12	rs32897817	A	-	G	upstream gene variant	21111452	-4750	NF-1
15	21106882	Cdh12	rs32897815	G	-	T	upstream gene variant	21111452	-4570	Sp1	AP-1; GR
15	21107567	Cdh12	rs223744009	A	-	T	upstream gene variant	21111452	-3885	Sp1
15	21107632	Cdh12	rs224830904	G	-	A	upstream gene variant	21111452	-3820	RAP1	TBP
15	21107757	Cdh12	rs229366832	C	-	T	upstream gene variant	21111452	-3695
15	21107812	Cdh12	rs246891041	A	-	G	upstream gene variant	21111452	-3640
15	21107848	Cdh12	rs216944060	C	-	T	upstream gene variant	21111452	-3604		Pit-1a
15	21107893	Cdh12	rs232168761	G	-	T	upstream gene variant	21111452	-3559		NF-1
15	21107926	Cdh12	rs215071858	C	-	A	upstream gene variant	21111452	-3526		NF-kappa
15	21107983	Cdh12	rs243285330	A	-	C	upstream gene variant	21111452	-3469	SRF
15	21107985	Cdh12	rs250286258	G	-	A	upstream gene variant	21111452	-3467	SRF
15	21108056	Cdh12	rs254100181	G	-	A	upstream gene variant	21111452	-3396	HNF-1; NF-1; Hb	C/EBPbeta; HNF-3B
15	21108148	Cdh12	-	A	-	T	upstream gene variant	21111452	-3304	TBP	MEB-1; Oct2.1
15	21108251	Cdh12	rs32897203	C	-	T	upstream gene variant	21111452	-3201		C/EBPdel; NF-kappaB
15	21108429	Cdh12	rs32897201	A	-	G	upstream gene variant	21111452	-3023	c-Rel; GCN4	c-Jun
15	21108640	Cdh12	rs256347319	C	-	T	upstream gene variant	21111452	-2812		C/EBPalp
15	21108728	Cdh12	rs32897199	G	-	C	upstream gene variant	21111452	-2724
15	21109130	Cdh12	rs263787451	C	-	A	upstream gene variant	21111452	-2322		Oct-1
15	21109398	Cdh12	rs6212375	G	-	A	upstream gene variant	21111452	-2054
15	21109611	Cdh12	rs6213415	T	-	C	upstream gene variant	21111452	-1841	HNF-1	Sp1
15	21109774	Cdh12	rs32896550	C	-	G	upstream gene variant	21111452	-1678
15	21109899	Cdh12	rs247886337	G	-	C	upstream gene variant	21111452	-1553
15	21109900	Cdh12	rs239535380	A	-	C	upstream gene variant	21111452	-1552		C/EBPalpha
15	21109906	Cdh12	rs264323049	A	-	C	upstream gene variant	21111452	-1546	IRF-1
15	21109941	Cdh12	-	T	-	C	upstream gene variant	21111452	-1511
15	21110355	Cdh12	-	G	-	A	upstream gene variant	21111452	-1097
15	21110515	Cdh12	rs32896548	G	-	A	upstream gene variant	21111452	-937	Oct2.1; ATF1	HSTF; C/EBPalp
15	21110945	Cdh12	rs217133424	C	-	T	upstream gene variant	21111452	-507
15	21110981	Cdh12	rs32895802	C	-	T	upstream gene variant	21111452	-471	AP-1

## Sheet: Cdh12 Indels
5kb upstream sequence was scanned for Indels
Chr	Position	Gene	dbSNP	Ref seq	C3H_HeJ	MOLF_EiJ	Type of variation	TSS	Distance from TSS (bp)	Binding sites for C3H allele	Binding sites for MOLF allele
15	21106617	Cdh12	rs219042408	T	TATAA	-	upstream gene variant	21111452	-4835	C/EBPalp	Oct-1
15	21109579	Cdh12	rs251728552	CTTT	-	CT	upstream gene variant	21111452	-1873	Hb
15	21110581	Cdh12	rs230300750	GT	-	G	upstream gene variant	21111452	-871		C/EBPalp

## Sheet: Fbxl7 SNPs
50kb upstream sequence was scanned for SNPs
Chr	Position	Gene	dbSNP	Ref seq	C3H_HeJ	MOLF_EiJ	Type of variation	TSS	Distance from TSS (bp)	Binding sites for C3H allele	Binding sites for MOLF allele
15	26923010	Fbxl7	rs47485769	T	G	-	upstream gene variant	26895564	-27446	Tra-1
15	26935100	Fbxl7	rs31828143	T	-	C	upstream gene variant	26895564	-39536	AP-1	REV-ErbA

## Sheet: Fbxl7 Indels
50kb upstream sequence was scanned for Indels
Chr	Position	Gene	dbSNP	Ref seq	C3H_HeJ	MOLF_EiJ	Type of variation	TSS	Distance from TSS (bp)	Binding sites for C3H allele	Binding sites for MOLF allele
15	26900644	Fbxl7	rs241316787	GGTGTGTGTGTGTGT	-	GGTGTGTGTGT	upstream gene variant	26895564	-5080	RAP1
15	26920814	Fbxl7	rs386911816	TAAA	-	TA	upstream gene variant	26895564	-25250	Hb
15	26925955	Fbxl7	rs219517455	GACACACACAC	G	GAC	upstream gene variant	26895564	-30391		WT1_I_-K; Sox-2; WT1_I; WT1_del2; WT1_I-de
15	26943064	Fbxl7	rs221954056	TACACACACACACAC	-	TACACACACACAC	upstream gene variant	26895564	-47500	WT1_I_-K; Sox-2; WT1_I; WT1_del2; WT1_I-de

## Sheet: Ank SNPs
5kb upstream sequence was scanned for SNPs
Chr	Position	Gene	dbSNP	Ref seq	C3H_HeJ	MOLF_EiJ	Type of variation	TSS	Distance from TSS (bp)	Binding sites for C3H allele	Binding sites for MOLF allele
15	27462938	Ank	rs266108531	A	-	T	upstream gene variant	27466677	-3739		NF-1
15	27463069	Ank	rs226236393	A	-	C	upstream gene variant	27466677	-3608		Adf-1; Krox20
15	27463165	Ank	rs254931608	C	-	T	upstream gene variant	27466677	-3512	C/EBPbeta; Ttx; Sp1
15	27463207	Ank	rs250070949	G	-	A	upstream gene variant	27466677	-3470	Sp1	Oct-1
15	27463219	Ank	rs214812320	A	-	G	upstream gene variant	27466677	-3458
15	27463249	Ank	rs249003725	G	-	A	upstream gene variant	27466677	-3428		E47
15	27463253	Ank	rs225905341	A	-	G	upstream gene variant	27466677	-3424		MyoD
15	27463254	Ank	rs251630206	C	-	T	upstream gene variant	27466677	-3423
15	27463268	Ank	rs260752182	C	-	T	upstream gene variant	27466677	-3409
15	27463344	Ank	-	A	-	C	upstream gene variant	27466677	-3333		LyF-1
15	27464199	Ank	rs31656713	G	-	T	upstream gene variant	27466677	-2478	PR; GR	Sp1; CPE_bind
15	27464447	Ank	rs32439191	A	-	T	upstream gene variant	27466677	-2230	represso	Adf-1
15	27465677	Ank	rs31559155	G	-	C	upstream gene variant	27466677	-1000		HNF-1
15	27466631	Ank	-	G	-	A	upstream gene variant	27466677	-46	represso	Adf-1

## Sheet: Ank Indels
5kb upstream sequence was scanned for Indels
Chr	Position	Gene	dbSNP	Ref seq	C3H_HeJ	MOLF_EiJ	Type of variation	TSS	Distance from TSS (bp)	Binding sites for C3H allele	Binding sites for MOLF allele
15	27462499	Ank	rs215555172	A	-	AT	upstream gene variant	27466677	-4178
15	27463334	Ank	rs243535731	GAA	-	G	upstream gene variant	27466677	-3343	C/EBPalp; HNF-3
15	27463347	Ank	rs250817257	AAC	-	A	upstream gene variant	27466677	-3330	C/EBPalp	Hb
15	27464681	Ank	rs386965917	C	-	CTT	upstream gene variant	27466677	-1996		TBP
15	27465655	Ank	rs237338709	CA	-	C	upstream gene variant	27466677	-1022		RAP-1

## Sheet: Trio SNPs
50kb upstream/downstream sequences plus intronic region were scanned for SNPs
Chr	Position	Gene	dbSNP	Ref seq	C3H_HeJ	MOLF_EiJ	Type of variation	TSS	Distance from TSS (bp)	Binding sites for C3H allele	Binding sites for MOLF allele
15	27690276	Trio	rs46618629	A	G	-	downstream gene variant	28025848	335572	REV-ErbA
15	27698176	Trio	rs32490383	C	-	T	downstream gene variant	28025848	327672
15	27698245	Trio	rs31706764	A	-	T	downstream gene variant	28025848	327603
15	27700382	Trio	rs51233227	T	-	C	downstream gene variant	28025848	325466	NF-E2
15	27700889	Trio	rs48648932	T	-	C	downstream gene variant	28025848	324959	Ftz
15	27700928	Trio	rs46487151	G	-	A	downstream gene variant	28025848	324920		Sp1; GATA-1
15	27701533	Trio	rs32964891	G	-	A	downstream gene variant	28025848	324315		PTF1-beta; C/EBPalp; GATA-1
15	27702194	Trio	rs47080608	G	-	A	downstream gene variant	28025848	323654
15	27702533	Trio	rs31580627	T	-	C	downstream gene variant	28025848	323315	C/EBPbeta; GATA-1
15	27789071	Trio	rs236348463	G	A	-	intron_variant	28025848	236777	MEF-2
15	27922120	Trio	-	C	-	A	intron_variant	28025848	103728		IRF-1; TBP
15	27940457	Trio	rs32521280	T	A	-	intron_variant	28025848	85391

## Sheet: Trio Indels
50kb upstream/downstream sequences plus intronic region were scanned for Indels
Chr	Position	Gene	dbSNP	Ref seq	C3H_HeJ	MOLF_EiJ	Type of variation	TSS	Distance from TSS (bp)	Binding sites for C3H allele	Binding sites for MOLF allele
15	27698439	Trio	rs249692109	CTTGTTTGTTTGT	-	CTTGT	downstream gene variant	28025848	327409	C/EBPalp
15	27700664	Trio	rs247854485	CTTTTTTT	-	CTTTT	downstream gene variant	28025848	325184	Hb
15	27701361	Trio	rs244343840	TC	-	T	downstream gene variant	28025848	324487	Sp1
15	27729511	Trio	-	CG	-	C	downstream gene variant	28025848	296337	Krox-20
15	27885857	Trio	-	A	-	ATG*	intron_variant	28025848	139991
15	27888379	Trio	rs246527536	GCCCCCCCC	GCCCCCCCCC*	-	intron_variant	28025848	137469
15	28021907	Trio	rs235462996	GCC	GC*	-	intron_variant	28025848	3941		WT1
15	28052448	Trio	-	GGAGAGAGA	-	G	upstream gene variant	28025848	-26600
